# Supplementary material for: Yield reduction historically associated with the Aegilops ventricosa 7DV introgression is genetically and physically distinct from the eyespot resistance gene Pch1
Source: Theor Appl Genet. 2019 Dec 13;133(3):707–17. doi: 10.1007/s00122-019-03502-1 (PMC7021663; doi:10.1007/s00122-019-03502-1)
Supplement: Supplementary file 1 — Supplementary material 1 (XLSX 20 kb) [file 122_2019_3502_MOESM1_ESM.xlsx]

## Sheet: Online Resource 1
			Protein Content									Yield Penalty									TGW
			2014_JIC	2015_Limagrain	2015_RAGT_WH	2015_RAGT_SF	2016_Limagrain	2016_RAGT_BT	2016_RAGT_SD	2017_JIC	All combined	2014_JIC	2015_Limagrain	2015_RAGT_WH	2015_RAGT_SF	2016_Limagrain	2016_RAGT_BT	2016_RAGT_SD	2017_JIC	All combined	2014_JIC	2017_JIC	All combined
Marker	Linkage Group	cM	-Log10(P)	-Log10(P)	-Log10(P)	-Log10(P)	-Log10(P)	-Log10(P)	-Log10(P)	-Log10(P)	-Log10(P)	-Log10(P)	-Log10(P)	-Log10(P)	-Log10(P)	-Log10(P)	-Log10(P)	-Log10(P)	-Log10(P)	-Log10(P)	-Log10(P)	-Log10(P)	-Log10(P)
Xgdm86	1	0	1.43	0.21	1.07	0.36	4.06	0.23	0.28	1.08	0.96	0.88	0.71	0.22	0.36	0.86	0.2	0.08	0.4	0.48	0.02	0.34	0.15
7D_KASP3	1	4.814	0.88	0.14	0.8	0.15	3.34	0.3	0.38	1.01	0.77	2.16	0.78	0.07	0.13	0.44	0.12	0.07	0.31	1.08	0.34	0.72	0.53
7D_KASP2	1	5.448	0.88	0.14	0.8	0.15	3.34	0.3	0.38	1.01	0.77	2.16	0.78	0.07	0.13	0.44	0.12	0.07	0.31	1.08	0.34	0.72	0.53
7D_KASP1	1	6.738	0.42	0.02	0.84	0.18	2.14	0.07	0.09	0.54	0.29	1.93	1.05	0.01	0.13	0.24	0.26	0.05	0.28	1.39	0.33	0.59	0.46
RC3	2	0	5.78	3.17	0.29	0.95	2.36	4.04	1.95	4.66	5.25	0.52	5.98	0	0.28	1.74	0.94	0.59	4.45	2.27	0.28	1.21	0.79
7D_KASP4	2	4.276	3.38	3.32	0.41	0.9	1.74	4.18	2.11	5.05	4.64	0.59	7.3	0.4	0.09	1.22	0.86	0.49	5.01	2.09	0.81	2.5	1.73
7D_KASP5	2	4.716	3.38	3.32	0.41	0.9	1.74	4.18	2.11	5.05	4.64	0.59	7.3	0.4	0.09	1.22	0.86	0.49	5.01	2.09	0.81	2.5	1.73
7D_KASP6	2	8.131	2.65	2.48	1.36	3.03	1.55	11.16	6.7	4.58	6.88	0.84	8.8	1.02	0.41	1.11	1.94	0.22	6.79	3.97	1.9	4.41	3.37
Xwmc221	2	8.941	1.84	2.45	0.96	3.01	1.14	11.69	8.74	4.99	6.75	0.81	10.63	0.8	0.57	1	2.41	0.42	6.48	4.73	3.54	6.6	5.56
7D_KASP7	2	10.235	1.5	1.28	1.44	2.75	0.59	8.45	7.33	3.54	4.47	0.93	10.1	0.25	0.18	0.45	1.89	0.13	5.5	4.13	2.89	5.08	4.4
7D_KASP8	2	12.166	2.12	1.68	1.25	2.23	0.78	9.82	6.05	4.04	5.16	0.64	6.6	0.28	0.11	0.3	2.35	0.43	5.38	3.3	3	4.67	4.26
7D_KASP9	2	14.655	1.5	1.35	1.02	1.6	0.48	9.96	7.1	2.76	4.23	0.83	5.59	0.66	0.02	0.83	2.58	0.77	3.23	3.03	3.01	4.53	4.21
Amy-D2	2	15.315	1.78	1.59	0.71	1.56	0.37	9.59	7.74	1.78	4.23	0.39	4.45	0.47	0.06	0.22	3.05	1.49	3.02	2.73	3.85	4.36	4.63
7D_KASP10	2	15.315	1.78	1.59	0.71	1.56	0.37	9.59	7.74	1.78	4.23	0.39	4.45	0.47	0.06	0.22	3.05	1.49	3.02	2.73	3.85	4.36	4.63
Xgdm150	2	16.218	1.78	1.59	0.71	1.56	0.37	9.59	7.74	1.78	4.23	0.39	4.45	0.47	0.06	0.22	3.05	1.49	3.02	2.73	3.85	4.36	4.63
Xgdm67	2	24.56	0.61	0.85	0.12	2.45	0.08	1.49	1.29	0.27	1.38	0.03	1.36	0.14	0.61	0.02	0.83	0.5	0.29	0.97	1.26	0.98	1.23
7D_KASP11	3	0	0.54	0.34	0.17	0.01	0.09	0.42	0.97	0.18	0.28	0.81	0.54	1.01	0.17	0.8	0.09	2.91	0.05	0.66	0.11	0.07	0.07
7D_KASP12	3	0.994	0.68	0.15	0.05	0.08	0.02	0.18	0.63	0.13	0.04	0.72	0.55	0.75	0.44	0.74	0	2.4	0.23	0.84	0.11	0.05	0.06
7D_KASP13	3	1.062	0.61	0.34	0.17	0.04	0.05	0.16	0.54	0.08	0.04	1.03	0.9	0.87	0.05	0.75	0.09	2.32	0.14	0.98	0.05	0.14	0.12
Xwmc273	3	1.074	0.54	0.34	0.17	0.01	0.09	0.42	0.97	0.18	0.28	0.81	0.54	1.01	0.17	0.8	0.09	2.91	0.05	0.66	0.11	0.07	0.07
Xgwm37	3	1.088	0.54	0.34	0.17	0.01	0.09	0.42	0.97	0.18	0.28	0.81	0.54	1.01	0.17	0.8	0.09	2.91	0.05	0.66	0.11	0.07	0.07
7D_KASP14	3	1.263	0.54	0.34	0.17	0.01	0.09	0.42	0.97	0.18	0.28	0.81	0.54	1.01	0.17	0.8	0.09	2.91	0.05	0.66	0.11	0.07	0.07
7D_KASP15	3	1.586	0.68	0.15	0.05	0.08	0.02	0.18	0.63	0.13	0.04	0.72	0.55	0.75	0.44	0.74	0	2.4	0.23	0.84	0.11	0.05	0.06
7D_KASP16	3	1.897	0.68	0.15	0.05	0.08	0.02	0.18	0.63	0.13	0.04	0.72	0.55	0.75	0.44	0.74	0	2.4	0.23	0.84	0.11	0.05	0.06
7D_KASP17	3	3.568	0.61	0	0.03	0.38	0.23	0.01	0.23	0.33	0.17	0.93	0.97	0.52	0.23	0.25	0.24	1.75	0.57	0.9	0.18	0.23	0.24
Ep-D1/Pch1	3	3.568	0.61	0	0.03	0.38	0.23	0.01	0.23	0.33	0.17	0.93	0.97	0.52	0.23	0.25	0.24	1.75	0.57	0.9	0.18	0.23	0.24
Xbarc97	3	3.568	0.61	0	0.03	0.38	0.23	0.01	0.23	0.33	0.17	0.93	0.97	0.52	0.23	0.25	0.24	1.75	0.57	0.9	0.18	0.23	0.24
7D_KASP18	3	3.829	0.61	0	0.03	0.38	0.23	0.01	0.23	0.33	0.17	0.93	0.97	0.52	0.23	0.25	0.24	1.75	0.57	0.9	0.18	0.23	0.24
7D_KASP19	3	4.151	0.61	0	0.03	0.38	0.23	0.01	0.23	0.33	0.17	0.93	0.97	0.52	0.23	0.25	0.24	1.75	0.57	0.9	0.18	0.23	0.24
Xwmc14	3	4.348	0.61	0	0.03	0.38	0.23	0.01	0.23	0.33	0.17	0.93	0.97	0.52	0.23	0.25	0.24	1.75	0.57	0.9	0.18	0.23	0.24
Xgwm428	3	7.014	0.23	0.46	0.46	0.22	0.14	0.75	1.52	0.13	0.56	0.42	0.18	1.16	0.3	0.58	0.12	2.04	0.61	0.27	1.01	1.04	1.02
7D_KASP20	3	7.014	0.23	0.46	0.46	0.22	0.14	0.75	1.52	0.13	0.56	0.42	0.18	1.16	0.3	0.58	0.12	2.04	0.61	0.27	1.01	1.04	1.02
		Locus name	RC3	7D_KASP4		7D_KASP6	Xgdm86	Xwmc221	Xwmc221	7D_KASP4	7D_KASP6		Xwmc221				Amy-D2	7D_KASP11	7D_KASP6	Xwmc221	Amy-D2	Xwmc221	Xwmc221
		%Expl.Var.	40.695	26.86	-	26.552	26.678	67.337	55.66	38.433	46.625	-	57.345	-	-	-	26.327	24.182	47.02	35.85	32.009	45.534	39.844
		High value allele	VPM7D	VPM7D		VPM7D	VPM7D	VPM7D	VPM7D	VPM7D	VPM7D		HS				HS	HS	HS	HS	HS	HS	HS
Online Resource 1: Summary of the QTL interval mapping analysis of four years data for Protein Content and Yield Penalty and two years data for Thousand Grain Weight (TGW) on chromosome 7D. Significance treshold is 2.301

## Sheet: Online Resource 3
		Marker	2014_JIC	s.e.	2015_Limagrain	s.e.	2015_RAGT_SF	s.e.	2015_RAGT_WH	s.e.	2016_RAGT_BT	s.e.	2016_Limagrain	s.e.	2016_RAGT_SD	s.e.	2017_JIC	s.e.	All combined	s.e.
	GPC increase	A	13.31	0.05875	12.5	0.05821	12.5	0.05821	11.24	0.05727	12.57	0.05727	12.42	0.05727	12.33	0.05727	12.36	0.05833	12.29	0.02915
		B	13.64	0.05652	12.82	0.05565	12.82	0.05565	11.56	0.05511	12.9	0.05511	12.74	0.05511	12.66	0.05511	12.68	0.05685	12.61	0.02465
		% increase	2.47934		2.75624		2.56		2.84698		2.6253		2.57649		2.6764		2.589		2.60374
	Yield reduction	A	7.662	0.1076	13.092	0.1076	12.514	0.1076	6.774	0.1076	10.114	0.1076	8.906	0.1076	9.985	0.1076	6.547	0.1089	9.47	0.05287
		B	7.343	0.1049	12.774	0.1049	12.196	0.1049	6.455	0.1049	9.796	0.1049	8.588	0.1049	9.667	0.1049	6.229	0.1089	9.151	0.04792
		% decrease	4.34427		2.48943		2.60741		4.94191		3.24622		3.70284		3.28954		5.10515		3.48596
	TGW	A	44.8	0.3394													46.75	0.3394	45.74	0.2785
		B	42.29	0.3261													44.23	0.3394	43.23	0.2702
		% decrease	5.93521														5.69749		5.80615
